# Supplementary material for: Temporal and Spatial Dynamics of Vibrio harveyi: An Environmental Parameter Correlation Investigation in a 4-Metre-Deep Dicentrarchus labrax Aquaculture Tank
Source: Microorganisms. 2024 May 29;12(6):1104. doi: 10.3390/microorganisms12061104 (PMC11205727; doi:10.3390/microorganisms12061104)
Supplement: Supplementary file 1 [file microorganisms-12-01104-s001.zip]

Archive with 1 entries (1 files):
- microorganisms-2993375-supplementary.pdf
